# Supplementary material for: Detecting cassava mosaic disease using a deep residual convolutional neural network with distinct block processing
Source: PeerJ Comput Sci. 2021 Mar 2;7:e352. doi: 10.7717/peerj-cs.352 (PMC7959600; doi:10.7717/peerj-cs.352)
Supplement: Supplemental Information 1 [file peerj-cs-07-352-s001.zip]

Archive with 17 entries (17 files):
- augmentedImageDatastore.m
- batchNormalizationLayer.m
- cassavaimdsarray.m
- cassavaTableToArray.m
- cassavaTrain4DArrayData.m
- cassavaTrainTable.m
- classificationLayer.m
- classify.m
- convolution2dLayer.m
- fullyConnectedLayer.m
- imageDataAugmenter.m
- imageInputLayer.m
- layerGraph.m
- reluLayer.m
- softmaxLayer.m
- trainingOptions.m
- trainNetwork.m
