# Supplementary material for: Detecting cassava mosaic disease using a deep residual convolutional neural network with distinct block processing
Source: PeerJ Comput Sci. 2021 Mar 2;7:e352. doi: 10.7717/peerj-cs.352 (PMC7959600; doi:10.7717/peerj-cs.352)
Supplement: Supplemental Information 1 [file peerj-cs-07-352-s001.zip › cassavaimdsarray.m]

function [X, T] = cassavaimdsarray(imds)
% imds2array   Convert an image datastore into a 4-D array
%
%   X       - Input data as an H-by-W-by-C-by-N array, where H is the
%             height and W is the width of the images, C is the number of
%             channels, and N is the number of images.
%   T       - Categorical vector containing the labels for each
%             observation.
 
% Copyright 2016 The MathWorks, Inc.
 
imagesCellArray = imds.readall();
numImages = numel( imagesCellArray );
[h, w, c] = size( imagesCellArray{1} );
 
X = zeros( h, w, c, numImages );
for i=1:numImages
    X(:,:,:,i) = im2double( imagesCellArray{i} );
end
 
T = imds.Labels;
end
