# Supplementary material for: Detecting cassava mosaic disease using a deep residual convolutional neural network with distinct block processing
Source: PeerJ Comput Sci. 2021 Mar 2;7:e352. doi: 10.7717/peerj-cs.352 (PMC7959600; doi:10.7717/peerj-cs.352)
Supplement: Supplemental Information 1 [file peerj-cs-07-352-s001.zip › cassavaTableToArray.m]

function [images, date, price] = cassavaTableToArray( aDigitTable )
% digitTableToArray   Convert a table containing a digit dataset into a 4-D
% array
%
% Inputs
%   aDigitTable - A table containing training or test digit dataset.
%
% Outputs
%   images      - Input data as an H-by-W-by-C-by-N array, where H is the
%                 height and W is the width of the images, C is the number of
%                 channels, and N is the number of images.
%   digits      - Categorical vector containing the label of the digit for each
%                 observation.
%   angles      - Numeric vector containing the angle of rotation in
%                 degrees for each image.
 
% Copyright 2016 The MathWorks, Inc.
 
imagePaths = iGetFullDigitPaths( aDigitTable );
 
digitImds = imageDatastore( imagePaths, 'LabelSource', 'foldernames' );
 
[images, date] = cassavaimdsarray(digitImds);
 
price = aDigitTable.price;
 
end
 
function imagePaths = iGetFullDigitPaths( aDigitTable )
% Base digit path
matlabroot= 'C:\Users\DAVID1\Desktop\';
digitPath = fullfile( matlabroot, 'newfile', 'PhD_G', 'FUK', 'cassava2' );
 
% Add digit folder to path name
imagePaths = strcat(num2str(aDigitTable.date), filesep, aDigitTable.images);
 
% Add full path
imagePaths = cellfun(@(s)strcat(digitPath,filesep,s),imagePaths,'UniformOutput',false);
end
