# Supplementary material for: Detecting cassava mosaic disease using a deep residual convolutional neural network with distinct block processing
Source: PeerJ Comput Sci. 2021 Mar 2;7:e352. doi: 10.7717/peerj-cs.352 (PMC7959600; doi:10.7717/peerj-cs.352)
Supplement: Supplemental Information 1 [file peerj-cs-07-352-s001.zip › cassavaTrain4DArrayData.m]

function [images, date, price] = cassavaTrain4DArrayData
% digitTrain4DArrayData   Load the digit training set as 4-D array data
%
%   images      - Input data as an H-by-W-by-C-by-N array, where H is the
%                 height and W is the width of the images, C is the number
%                 of channels, and N is the number of images.
%   digits      - Categorical vector containing the labels for each
%                 observation.
%   angles      - Numeric vector containing the angle of rotation in
%                 degrees for each image.
 
% Copyright 2016 The MathWorks, Inc.
 
[images, date, price] = cassavaTableToArray(cassavaTrainTable);
 
end
