# Supplementary material for: Detecting cassava mosaic disease using a deep residual convolutional neural network with distinct block processing
Source: PeerJ Comput Sci. 2021 Mar 2;7:e352. doi: 10.7717/peerj-cs.352 (PMC7959600; doi:10.7717/peerj-cs.352)
Supplement: Supplemental Information 1 [file peerj-cs-07-352-s001.zip › cassavaTrainTable.m]

function trainTable = cassavaTrainTable
matlabroot= 'C:\Users\DAVID1\Desktop\';
digitTrainCSVPath = fullfile( matlabroot, 'newfile', 'PhD_G', 'FUK', 'cassava2',  'imagecrude.xlsx' );
trainTable = readtable( digitTrainCSVPath);
end
