# Supplementary material for: Detecting cassava mosaic disease using a deep residual convolutional neural network with distinct block processing
Source: PeerJ Comput Sci. 2021 Mar 2;7:e352. doi: 10.7717/peerj-cs.352 (PMC7959600; doi:10.7717/peerj-cs.352)
Supplement: Supplemental Information 1 [file peerj-cs-07-352-s001.zip › reluLayer.m]

function layer = reluLayer(varargin)
% reluLayer   Rectified linear unit (ReLU) layer
%
%   layer = reluLayer() creates a rectified linear unit layer. This type of
%   layer performs a simple threshold operation, where any input value
%   less than zero will be set to zero.
%
%   layer = reluLayer('PARAM1', VAL1) specifies optional parameter
%   name/value pairs for creating the layer:
%
%       'Name'                    - A name for the layer. The default is
%                                   ''.
%
%   Example:
%       Create a rectified linear unit layer.
%
%       layer = reluLayer();
%
%   See also leakyReluLayer, clippedReluLayer, nnet.cnn.layer.ReLULayer,
%   convolution2dLayer, fullyConnectedLayer.

%   Copyright 2015-2017 The MathWorks, Inc.

% Parse the input arguments.
inputArguments = iParseInputArguments(varargin{:});

% Create an internal representation of a ReLU layer.
internalLayer = nnet.internal.cnn.layer.ReLU(inputArguments.Name);

% Pass the internal layer to a  function to construct a user visible ReLU
% layer.
layer = nnet.cnn.layer.ReLULayer(internalLayer);

end

function inputArguments = iParseInputArguments(varargin)
parser = iCreateParser();
parser.parse(varargin{:});
inputArguments = iConvertToCanonicalForm(parser);
end

function p = iCreateParser()
p = inputParser;
defaultName = '';
addParameter(p, 'Name', defaultName, @iAssertValidLayerName);
end

function iAssertValidLayerName(name)
nnet.internal.cnn.layer.paramvalidation.validateLayerName(name);
end

function inputArguments = iConvertToCanonicalForm(p)
inputArguments = struct;
inputArguments.Name = char(p.Results.Name); % make sure strings get converted to char vectors
end
